# Supplementary material for: HIV Integration into the PTEN Gene and Its Tumor Microenvironment Implications for Lung Cancer
Source: Curr Oncol. 2025 Jul 4;32(7):389. doi: 10.3390/curroncol32070389 (PMC12294024; doi:10.3390/curroncol32070389)
Supplement: Supplementary file 1 [file curroncol-32-00389-s001.zip]

Archive with 1 entries (1 files):
- curroncol-3667743-supplementary.pdf
